# Supplementary material for: Identification and Validation of Potential Pathogenic Genes and Prognostic Markers in ESCC by Integrated Bioinformatics Analysis
Source: Front Genet. 2020 Dec 10;11:521004. doi: 10.3389/fgene.2020.521004 (PMC7758294; doi:10.3389/fgene.2020.521004)
Supplement: Supplementary file 8 [file Table_3.xlsx]

## Sheet: Sheet1
Table S3. A total of 106 upregulated and 42 downregulated protein-coding genes in ESCC were identified in the discovery datasets (Xiangya Hospital, GSE111011, GSE32424, and TCGA_ESCC).
			Xiangya Hospital		GSE111011		GSE32424		TCGA_ESCC
			log2FoldChange	pvalue	log2FoldChange	pvalue	log2FoldChange	pvalue	log2FoldChange	pvalue
Up-regulated	COL11A1		6.84505	1.16194e-19	8.75904	1.60577e-26	9.87588	2.53e-20	6.76885	8.65042e-24
	HOXD11		6.09881	1.55105e-16	4.25946	1.77987e-13	2.85816	0.000913386	4.61527	7.26126e-19
	CTHRC1		4.4982	1.16706e-14	4.62975	7.03505e-21	9.51423	4.18e-20	3.24563	3.56582e-15
	LRRC15		4.51289	1.7025e-14	5.85477	4.00132e-15	7.98384	2.56e-12	2.67569	1.09456e-05
	LINC01614		5.79875	2.6002e-13	7.42807	5.53693e-26	7.10178	1.22e-11	4.84479	7.90221e-14
	HOXC10		4.81621	6.95774e-13	3.80853	5.78775e-08	4.07783	0.00158054	3.20025	1.02205e-10
	CST1		7.30736	1.48754e-12	9.17405	4.16206e-30	7.11285	1.62e-10	4.95225	7.19779e-16
	HOXD10		4.86841	8.79887e-12	4.17851	1.25579e-21	2.9204	0.000422565	4.41108	4.26326e-19
	DUSP9		4.06408	1.05402e-11	4.52839	3.1085e-12	3.45511	8.74e-06	3.99781	2.36938e-18
	TREM2		4.36452	1.37334e-11	3.66707	6.47243e-30	3.82553	1.72e-05	2.67995	7.26134e-12
	LAMP5		3.77553	1.88757e-11	2.80261	1.36815e-08	4.78897	0.000325272	3.01822	3.03707e-10
	GLI2		2.51348	6.41405e-11	1.5015	0.0015467	4.92573	4.09e-08	1.95445	0.000748526
	CD276		2.721	2.82336e-10	2.42425	8.97593e-19	3.56353	1.65e-16	1.57198	9.23064e-10
	MCM2		2.11461	3.48126e-10	1.98454	9.1534e-08	2.69059	1.68e-11	2.36014	1.84437e-15
	MMP3		6.55599	5.48257e-10	7.14863	1.10508e-28	7.10604	1.09e-10	4.47801	1.24415e-14
	SHOX2		4.97315	5.04857e-09	4.47453	2.71147e-12	4.05023	0.000348843	2.77645	3.95728e-09
	EN1		5.08115	5.15604e-09	5.32617	9.64436e-09	3.57238	0.00274079	6.03161	1.59153e-21
	SNX10		2.17011	7.57878e-09	2.43532	1.10863e-13	3.35309	2.05e-08	2.41206	5.04263e-15
	FBN2		2.97015	9.544e-09	2.52654	4.57917e-07	7.86017	3.57e-07	3.29374	3.82751e-07
	LINC01415		3.24091	1.15086e-08	3.22115	4.68249e-16	4.85461	6.37e-06	2.67808	1.52593e-12
	SPP1		4.96601	1.558e-08	6.0408	1.85784e-31	8.31192	3.96e-23	5.93874	7.48319e-24
	PLA2G7		2.53521	2.20987e-08	3.17794	1.41471e-13	3.39216	1.12e-05	2.28396	1.00944e-09
	SIX4		4.15645	5.10949e-08	3.36573	6.26259e-11	8.1563	3.15e-16	1.25225	0.00163558
	SPOCD1		3.53611	6.74377e-08	3.55231	1.9402e-15	4.06309	0.000234585	2.3326	5.09144e-09
	CPXM1		2.78116	1.15365e-07	2.44977	6.12398e-08	3.60561	2.57e-05	1.48598	0.00220566
	SFRP4		4.5036	1.59159e-07	4.36366	3.12048e-22	9.41401	4.25e-18	2.38627	0.000371701
	INHBA		3.35583	1.65885e-07	4.68914	3.09525e-26	8.50502	3.83e-18	3.14624	4.95541e-10
	FAP		2.9008	1.97763e-07	3.62634	2.29547e-15	6.03557	7.26e-18	2.54471	1.05725e-07
	HMGB3		2.06522	1.98356e-07	2.13409	1.90492e-11	2.48322	1.24e-07	2.35033	1.12998e-18
	SIX1		4.48561	2.07273e-07	4.20476	2.66442e-12	6.17935	7.25e-09	3.40745	9.29031e-17
	FNDC1		3.20795	2.55132e-07	3.39567	2.49655e-18	7.45424	1.95e-11	2.26125	1.91087e-05
	LRFN4		1.97557	2.93637e-07	1.71124	7.21148e-07	1.9356	6.92e-05	1.52345	1.39828e-07
	MFAP2		3.39941	3.13881e-07	3.95204	4.26116e-17	5.05837	3.88e-06	3.53462	7.9189e-22
	BGN		2.35819	4.29946e-07	2.57946	3.67982e-10	4.57154	2.78e-23	2.26234	1.16874e-07
	TTYH3		2.53777	4.64914e-07	2.32498	4.09083e-24	2.66765	8.63e-07	1.2897	6.41953e-06
	RAG1		2.67529	6.339e-07	3.09106	1.19574e-12	5.04977	1.31e-06	1.63654	3.38052e-05
	CMPK2		1.99419	7.216e-07	1.64641	3.46842e-05	3.2716	0.000195598	1.37694	0.00143018
	NOX4		2.43539	1.53069e-06	3.37632	9.85158e-14	4.9824	1.47e-07	2.79425	1.84137e-13
	ADAMTS12		3.61306	1.80069e-06	4.44906	1.43989e-25	5.88039	1.57e-15	3.91306	6.65557e-18
	GPRIN1		3.84433	2.53924e-06	3.16455	4.45905e-15	5.11089	3.31e-06	2.28258	5.46903e-13
	ANO1		2.60044	2.96801e-06	3.72537	4.69822e-12	5.13318	2.16e-09	2.78998	4.71426e-07
	RNASEH2A		1.81452	3.18958e-06	1.37735	3.07248e-07	1.14331	0.000519682	1.9831	9.94636e-17
	APOC1		3.32692	3.20174e-06	4.31581	1.10565e-53	3.29185	5.38e-07	2.43384	8.69985e-08
	ZNF469		2.77741	3.57915e-06	3.29867	3.84065e-13	5.36669	6.15e-09	2.42713	1.58141e-07
	COL1A1		3.85845	3.78292e-06	4.76109	1.24905e-19	8.55741	1.06e-50	3.04115	9.12345e-10
	PLPP4		3.64605	4.82232e-06	5.27426	5.71452e-16	4.96826	3.8e-07	4.15441	8.9961e-15
	ERFE		3.09502	5.16522e-06	2.47021	2.24771e-06	3.80288	0.000845294	2.77921	2.61624e-12
	ADAM12		3.07821	6.34697e-06	4.13379	4.22037e-20	6.1259	2.06e-22	4.56224	1.2238e-23
	IFI35		1.70953	6.48403e-06	1.2988	5.32432e-07	3.22434	2.97e-09	1.10352	0.000340269
	SERPINH1		3.40269	7.24677e-06	2.52591	8.62693e-16	3.2407	5.38e-23	2.07681	2.94886e-12
	GINS1		1.69887	8.49056e-06	1.7557	8.26453e-16	1.41143	0.000847175	2.11921	3.95597e-17
	FCGR3A		2.73702	1.07036e-05	3.09789	7.78552e-09	5.50141	4.22e-08	2.43207	2.55036e-08
	MMP12		4.92256	1.40542e-05	5.03927	1.15124e-14	7.37412	1.81e-15	4.67244	2.56816e-14
	FSCN1		2.53032	1.47104e-05	2.81567	1.4198e-12	2.58419	7.93e-15	3.02895	6.85159e-18
	HOXD13		5.09116	1.58779e-05	4.1316	2.44787e-06	4.98515	8.58e-07	5.41441	2.54397e-18
	DNMT3B		3.08196	1.80853e-05	2.5206	8.81215e-14	2.08674	0.000614053	2.42534	1.50454e-16
	CXCL5		5.38819	1.84181e-05	6.34721	8.28305e-14	4.7334	0.000167582	2.79647	6.61872e-06
	MSR1		2.13542	1.92008e-05	2.20865	1.26263e-08	5.33938	6.53e-17	1.42506	0.000319435
	STC2		2.87194	2.04938e-05	3.52396	2.74275e-17	6.29591	5.79e-10	3.33044	2.96881e-14
	KCND2		2.14995	2.83001e-05	3.25573	2.19027e-11	5.04271	1.39e-06	1.69488	0.00028589
	NKILA		3.01253	3.35646e-05	2.51555	1.83967e-09	4.33834	0.000970016	2.14136	1.17195e-06
	KIF20A		1.56248	3.37294e-05	2.01575	3.74745e-07	1.74528	2.36e-05	2.64789	6.05961e-23
	FADS2		1.78488	3.82446e-05	2.17529	1.9245e-11	4.96578	1.06e-08	1.99328	8.12429e-06
	RBP1		3.52445	3.90857e-05	2.28702	2.10918e-06	2.24118	0.00145559	2.9169	2.22802e-13
	WNT2		3.83547	4.03055e-05	6.59973	2.69332e-22	6.34636	1.06e-08	3.53868	7.7636e-12
	NETO1		3.01795	4.2401e-05	5.43707	1.45862e-11	4.20291	9.65e-05	2.20918	0.000506645
	MYBL2		1.93785	4.61818e-05	2.47187	5.94271e-12	3.60046	2.59e-08	2.26964	3.34886e-14
	MEST		2.02628	5.0013e-05	1.52388	3.80344e-09	2.5796	1.61e-09	2.08257	2.86818e-08
	COL10A1		2.51849	5.21805e-05	3.43895	1.63486e-11	6.56343	7.44e-22	6.38711	1.00363e-26
	POU6F2		4.10889	5.47172e-05	3.75703	1.09972e-07	5.09467	0.000176459	3.19067	5.50346e-09
	TUBB3		3.613	6.41168e-05	4.21224	9.3348e-20	1.69465	0.000249996	1.54172	0.000629835
	EVA1A		3.4549	7.51288e-05	3.311	1.86113e-09	4.10015	0.000212269	3.79038	2.35675e-14
	LUM		3.2578	8.1923e-05	2.23257	4.87207e-09	4.99804	2.41e-45	1.29371	0.00187033
	CDC25B		2.24871	8.4444e-05	1.5724	5.80348e-07	1.70674	3.46e-06	2.02582	2.20582e-12
	SALL4		2.59166	8.95341e-05	3.32755	2.22986e-14	4.4526	5.05e-05	2.90407	2.3556e-11
	CEBPB		1.29682	0.000100368	1.71743	1.98412e-08	1.181	0.000659375	1.13517	2.11142e-05
	IL11		3.36965	0.000101565	3.64197	1.46062e-18	3.74584	0.00076073	3.6221	1.35644e-15
	PLAU		3.49765	0.000106651	3.43416	5.03613e-18	3.99538	1.57e-16	3.84468	2.06488e-26
	HOXB7		2.94306	0.000110287	2.7528	7.42877e-08	2.66139	3.37e-05	1.98715	1.25328e-07
	UBE2C		1.55626	0.00011074	2.37979	4.10243e-16	1.94802	3.05e-07	2.40776	2.09434e-17
	BCL7A		1.41609	0.000116664	1.21505	5.9866e-10	1.58293	1.77e-05	1.08429	1.18855e-06
	RCN3		1.9562	0.000119716	2.07095	4.36562e-08	3.59886	4.06e-09	1.34898	0.000468914
	HMGA2-AS1		3.08523	0.000122123	4.10873	4.52972e-29	4.84905	5.25e-06	1.47136	0.000997863
	SERPINE1		2.47922	0.000139539	4.53796	3.64488e-12	5.19537	3.82e-23	2.66242	4.36457e-07
	COL5A1		2.58843	0.000149649	3.21869	7.00989e-12	5.99432	4.2e-31	2.03557	1.80535e-05
	ADAMTS2		2.45999	0.000150175	3.67225	2.16751e-19	6.32321	7.13e-22	1.73626	0.000157135
	SDS		2.81901	0.000150423	3.07836	2.21236e-22	4.705	1.86e-05	2.19849	1.82472e-09
	CDC6		1.79178	0.000158331	2.13425	8.98406e-13	2.8134	2.38e-06	2.30252	1.30839e-17
	CACNA1B		3.14323	0.000159166	3.95812	7.00598e-08	5.56485	0.000101464	2.97345	2.65746e-07
	P4HA3		2.65111	0.000166172	2.20235	0.000409108	5.04669	2.04e-06	1.57904	1.75217e-05
	FJX1		2.74745	0.000185691	1.06861	2.91052e-06	1.85764	0.000543831	2.04652	1.39328e-10
	PMEPA1		2.1299	0.000200405	2.57015	7.37148e-18	3.78535	4.79e-10	1.99371	1.96135e-07
	PLEKHG4B		3.23704	0.000202009	2.18325	4.95001e-05	3.25226	0.00200508	2.23665	1.82284e-05
	SLCO1A2		4.37786	0.000206127	4.08434	8.79894e-05	6.10663	6.81e-09	3.47435	2.49575e-09
	C1QTNF6		2.5706	0.000219697	1.74038	3.30966e-07	2.42295	6.65e-05	2.96905	1.97795e-13
	ARSI		3.1496	0.000230746	3.05457	1.87881e-08	2.76724	0.00178928	3.29496	8.50265e-13
	COL1A2		2.78494	0.000233542	3.39917	1.7693e-12	7.50682	6.77e-46	1.96667	3.98773e-05
	MRGBP		1.38714	0.000235242	1.38493	2.7509e-17	1.30768	0.000870874	1.31095	5.1486e-13
	PTK7		2.04844	0.000237192	1.8699	4.27867e-07	1.91476	2.18e-09	2.1631	1.16213e-14
	MAPK12		2.13088	0.000241905	1.36697	7.37159e-05	3.01631	0.000103008	2.32525	1.21891e-12
	DTL		1.44157	0.000264582	2.04404	2.85892e-12	2.04173	7.32e-05	2.28482	3.20978e-17
	CDCA5		1.6838	0.000267019	2.30429	3.35549e-13	1.93304	3.79e-07	2.42992	1.43412e-17
	THBS2		2.25122	0.000281427	2.76326	8.76178e-10	4.15451	5.5e-17	1.73332	0.00014102
	TPX2		1.62823	0.000296737	1.84553	3.28669e-10	2.74017	9.93e-10	2.45591	1.2252e-20
	KCNS3		1.6008	0.000322885	1.86251	9.46862e-08	3.48378	3.93e-13	2.80324	4.84431e-13
	THY1		2.30128	0.000326354	2.54056	4.01689e-09	6.53342	4.67e-22	1.43704	0.000422764
			Xiangya Hospital		GSE111011		GSE32424		TCGA_ESCC
			log2FoldChange	pvalue	log2FoldChange	pvalue	log2FoldChange	pvalue	log2FoldChange	pvalue
down-regulated	CYP4F35P		-4.52148	3.06679e-22	-6.34352	1.07008e-89	-6.25062	4.52e-11	-2.6976	0.000684805
	SAMD5		-4.26105	4.42715e-16	-3.50114	4.11137e-38	-2.6798	0.000770794	-2.07028	0.000494501
	ST6GALNAC1		-3.50824	9.77266e-13	-1.87388	0.000322896	-2.99361	0.000319542	-3.46933	8.50537e-10
	CYP2C19		-3.72645	6.83578e-12	-2.73201	0.000111231	-4.23015	3.89e-09	-2.48554	0.000162113
	FAM3B		-5.60823	6.6518e-11	-2.82898	0.000777903	-6.05798	2.56e-28	-3.28862	6.00934e-06
	ZNF662		-2.11901	2.1883e-09	-1.93157	2.37593e-09	-2.30332	0.000810783	-2.06431	6.25154e-07
	ANKRD20A5P		-4.65785	2.05705e-08	-5.60149	2.56623e-43	-5.57311	2.69e-11	-2.10723	0.00172568
	STX19		-2.52813	2.43943e-08	-1.25427	4.14418e-06	-2.81346	2.63e-10	-1.75594	1.8464e-05
	HPGD		-3.33053	3.51722e-08	-2.77315	4.67339e-06	-4.47828	5.88e-11	-3.53552	2.88189e-10
	GABRP		-5.07646	5.2302e-08	-2.4323	0.000647032	-4.66979	7.72e-06	-2.80077	0.000167863
	CXCL17		-3.55441	9.14177e-08	-2.67266	4.41015e-08	-4.82325	1.14e-13	-3.22413	1.21075e-06
	C1orf116		-2.14929	2.12017e-07	-2.67016	1.10727e-28	-3.5255	1.11e-20	-1.8004	0.000136974
	SHROOM3		-2.03753	3.11576e-07	-2.05063	7.81475e-07	-3.75203	1.87e-19	-2.80324	3.94156e-12
	SORBS2		-2.99337	3.39214e-07	-2.79092	4.06707e-07	-2.53879	0.000163158	-3.17305	7.80844e-11
	SH3BGRL2		-3.37232	3.47015e-07	-3.8909	7.07215e-30	-5.00393	4.18e-26	-2.9228	7.40187e-09
	SCNN1B		-3.51281	8.17445e-07	-3.87462	4.20887e-19	-6.08441	4.35e-23	-2.07916	0.0013442
	NUCB2		-1.84113	9.88458e-07	-1.79615	1.54894e-21	-3.15089	2.28e-30	-1.36925	1.51396e-07
	RORC		-3.55033	1.59504e-06	-3.06597	4.29089e-08	-6.32699	2.35e-24	-4.53344	9.22466e-15
	SMIM5		-2.30768	1.714e-06	-2.41199	5.5186e-13	-4.29469	5.44e-15	-1.62511	0.00209332
	SLC44A3		-2.02934	2.01874e-06	-1.94503	2.75833e-12	-2.93152	1.18e-07	-2.70594	3.57884e-14
	DLG2		-1.95764	4.37086e-06	-1.79313	5.71215e-05	-3.53827	1.96e-19	-2.0258	1.74235e-05
	GCOM1		-3.12701	4.57203e-06	-3.98502	9.64935e-19	-6.11203	1.88e-06	-2.09813	0.000588671
	SLC4A4		-2.23315	4.74138e-06	-2.4392	2.52757e-11	-3.86273	1.83e-10	-5.65073	1.39825e-30
	ARHGAP10		-1.5979	5.24115e-06	-1.61727	5.79522e-06	-2.92808	5.32e-28	-1.09314	0.000386513
	SLC16A7		-2.07991	6.30601e-06	-1.57318	3.55771e-06	-3.2998	2.93e-24	-3.09446	8.53996e-13
	PSCA		-3.36404	1.29555e-05	-4.58522	3.04856e-16	-4.84723	1.88e-05	-7.09198	8.76531e-23
	ETFDH		-1.57708	1.42748e-05	-1.02241	2.35946e-06	-1.64002	1.21e-05	-1.45009	5.65871e-11
	GNA14		-2.10551	1.96437e-05	-1.882	3.80737e-08	-2.97398	1.42e-09	-1.81694	1.13812e-06
	DEGS2		-2.0795	1.99151e-05	-2.7872	1.03466e-18	-4.19228	1.67e-09	-2.07824	7.61192e-05
	CES2		-2.04666	2.45881e-05	-2.00393	1.94879e-33	-3.81745	4.37e-17	-1.13009	0.0018477
	CAB39L		-2.36427	4.28929e-05	-2.29042	1.4202e-10	-3.7706	1.08e-29	-2.40448	7.64066e-13
	CD24P4		-2.36509	4.30558e-05	-2.22347	3.29615e-05	-4.41141	2.37e-32	-1.53846	0.000686738
	TRNP1		-2.5688	5.4788e-05	-2.73043	1.38651e-20	-5.24535	1.43e-16	-2.72126	8.21175e-11
	PTGDS		-2.64314	6.2287e-05	-2.90165	5.07715e-22	-1.68161	0.00263887	-1.79308	8.82803e-05
	MYZAP		-3.07865	7.53821e-05	-3.69941	4.27188e-09	-5.81689	2.92e-09	-2.81419	6.11174e-07
	FAM3D		-3.21417	8.29077e-05	-4.13927	4.17598e-09	-5.79444	6.9e-18	-2.72071	0.000276328
	SMIM14		-1.79542	8.43315e-05	-1.05182	2.89892e-06	-1.22831	0.000175023	-1.46906	1.15852e-11
	GPD1L		-1.74922	0.000202702	-2.13236	4.57241e-08	-1.53483	7.32e-07	-1.82903	1.702e-09
	CGNL1		-1.84582	0.000235357	-2.10136	1.51217e-13	-3.59446	4.53e-21	-2.7033	3.0906e-07
	TCP11L2		-1.78028	0.000242609	-2.18769	2.07903e-48	-3.98502	9.06e-45	-1.12843	0.000417574
	CPEB3		-1.49267	0.000274145	-1.56178	1.88464e-12	-2.06649	2.93e-07	-1.44956	8.52949e-07
	TMPRSS2		-3.77235	0.000300415	-2.60399	3.1826e-07	-5.80045	7.37e-30	-4.49904	1.10832e-13
